# Supplementary material for: Not All Street Food Is Bad: Low Prevalence of Antibiotic-Resistant Salmonella enterica in Ready-to-Eat (RTE) Meats in Ghana Is Associated with Good Vendors’ Knowledge of Meat Safety
Source: Foods. 2021 May 6;10(5):1011. doi: 10.3390/foods10051011 (PMC8148193; doi:10.3390/foods10051011)
Supplement: Supplementary file 1 [file foods-10-01011-s001.zip]

Archive with 1 entries (1 files):
- foods-1163031-supplementary.pdf
